# Supplementary material for: Replication and Expression of the Consensus Genome of Hepatitis B Virus Genotype C from the Chinese Population
Source: Viruses. 2023 Nov 23;15(12):2302. doi: 10.3390/v15122302 (PMC10747539; doi:10.3390/v15122302)
Supplement: Supplementary file 1 [file viruses-15-02302-s001.zip]

Archive with 2 entries (2 files):
- Supplementary Table S2-Positional frequency report of 138 HBV genotype C genomes.xlsx
- viruses-2530543-supplementary.pdf
