# Supplementary material for: Replication and Expression of the Consensus Genome of Hepatitis B Virus Genotype C from the Chinese Population
Source: Viruses. 2023 Nov 23;15(12):2302. doi: 10.3390/v15122302 (PMC10747539; doi:10.3390/v15122302)
Supplement: Supplementary file 1 [file viruses-15-02302-s001.zip › Supplementary Table S2-Positional frequency report of 138 HBV genotype C genomes.xlsx]

## Sheet: Positional frequency report 
Table S2. Positional frequency report
Selected sequences: 138
Pos	A num	A %	C num	C %	G num	G %	T num	T %
1	0	0	122	88.41	0	0	16	11.59
2	0	0	0	0	0	0	138	100
3	0	0	138	100	0	0	0	0
4	0	0	137	99.28	0	0	1	0.72
5	137	99.28	0	0	1	0.72	0	0
6	0	0	104	75.36	34	24.64	0	0
7	101	73.19	36	26.09	0	0	1	0.72
8	138	100	0	0	0	0	0	0
9	0	0	138	100	0	0	0	0
10	110	79.71	26	18.84	0	0	2	1.45
11	0	0	0	0	0	0	138	100
12	0	0	0	0	0	0	138	100
13	0	0	129	93.48	0	0	9	6.52
14	0	0	138	100	0	0	0	0
15	137	99.28	0	0	0	0	1	0.72
16	0	0	136	98.55	0	0	2	1.45
17	0	0	137	99.28	0	0	0	0
18	136	98.55	0	0	1	0.72	0	0
19	136	98.55	0	0	1	0.72	0	0
20	18	13.04	0	0	119	86.23	0	0
21	0	0	137	99.28	0	0	0	0
22	2	1.45	4	2.9	0	0	131	94.93
23	0	0	137	99.28	0	0	0	0
24	0	0	0	0	0	0	137	99.28
25	5	3.62	0	0	132	95.65	0	0
26	0	0	128	92.75	0	0	9	6.52
27	22	15.94	1	0.72	0	0	114	82.61
28	136	98.55	0	0	1	0.72	0	0
29	0	0	0	0	137	99.28	0	0
30	136	98.55	0	0	1	0.72	0	0
31	0	0	38	27.54	0	0	99	71.74
32	0	0	137	99.28	0	0	0	0
33	0	0	137	99.28	0	0	0	0
34	4	2.9	133	96.38	0	0	0	0
35	137	99.28	0	0	0	0	0	0
36	4	2.9	0	0	133	96.38	0	0
37	127	92.03	0	0	10	7.25	0	0
38	2	1.45	0	0	135	97.83	0	0
39	0	0	0	0	0	0	137	99.28
40	2	1.45	2	1.45	133	96.38	0	0
41	137	99.28	0	0	0	0	0	0
42	0	0	0	0	137	99.28	0	0
43	22	15.94	0	0	114	82.61	0	0
44	1	0.72	0	0	135	97.83	0	0
45	0	0	0	0	136	98.55	0	0
46	4	2.9	131	94.93	0	0	1	0.72
47	0	0	136	98.55	0	0	0	0
48	0	0	0	0	0	0	136	98.55
49	112	81.16	6	4.35	17	12.32	1	0.72
50	1	0.72	0	0	1	0.72	134	97.1
51	136	98.55	0	0	0	0	0	0
52	0	0	71	51.45	0	0	65	47.1
53	1	0.72	6	4.35	0	0	129	93.48
54	0	0	0	0	1	0.72	135	97.83
55	0	0	24	17.39	0	0	113	81.88
56	0	0	138	100	0	0	0	0
57	0	0	138	100	0	0	0	0
58	0	0	0	0	0	0	138	100
59	0	0	0	0	138	100	0	0
60	0	0	138	100	0	0	0	0
61	0	0	0	0	0	0	138	100
62	0	0	0	0	138	100	0	0
63	0	0	0	0	138	100	0	0
64	0	0	2	1.45	0	0	136	98.55
65	0	0	0	0	138	100	0	0
66	0	0	0	0	138	100	0	0
67	0	0	138	100	0	0	0	0
68	0	0	1	0.72	0	0	137	99.28
69	0	0	138	100	0	0	0	0
70	12	8.7	126	91.3	0	0	0	0
71	138	100	0	0	0	0	0	0
72	1	0.72	0	0	137	99.28	0	0
73	0	0	1	0.72	0	0	137	99.28
74	0	0	1	0.72	0	0	137	99.28
75	0	0	136	98.55	0	0	2	1.45
76	28	20.29	110	79.71	0	0	0	0
77	0	0	0	0	138	100	0	0
78	0	0	0	0	138	100	0	0
79	136	98.55	0	0	2	1.45	0	0
80	138	100	0	0	0	0	0	0
81	0	0	137	99.28	0	0	1	0.72
82	137	99.28	1	0.72	0	0	0	0
83	1	0.72	0	0	137	99.28	0	0
84	0	0	2	1.45	5	3.62	131	94.93
85	136	98.55	0	0	2	1.45	0	0
86	138	100	0	0	0	0	0	0
87	138	100	0	0	0	0	0	0
88	0	0	138	100	0	0	0	0
89	0	0	138	100	0	0	0	0
90	0	0	138	100	0	0	0	0
91	0	0	0	0	0	0	138	100
92	0	0	0	0	138	100	0	0
93	0	0	2	1.45	0	0	136	98.55
94	0	0	0	0	0	0	138	100
95	0	0	138	100	0	0	0	0
96	0	0	138	100	0	0	0	0
97	0	0	0	0	138	100	0	0
98	138	100	0	0	0	0	0	0
99	2	1.45	136	98.55	0	0	0	0
100	0	0	1	0.72	0	0	137	99.28
101	131	94.93	0	0	0	0	7	5.07
102	0	0	135	97.83	0	0	3	2.17
103	0	0	1	0.72	0	0	137	99.28
104	0	0	0	0	138	100	0	0
105	0	0	133	96.38	0	0	5	3.62
106	2	1.45	136	98.55	0	0	0	0
107	0	0	1	0.72	0	0	137	99.28
108	1	0.72	137	99.28	0	0	0	0
109	62	44.93	2	1.45	0	0	74	53.62
110	0	0	138	100	0	0	0	0
111	4	2.9	134	97.1	0	0	0	0
112	0	0	137	99.28	0	0	1	0.72
113	138	100	0	0	0	0	0	0
114	0	0	1	0.72	0	0	137	99.28
115	132	95.65	4	2.9	2	1.45	0	0
116	0	0	0	0	0	0	138	100
117	0	0	138	100	0	0	0	0
118	6	4.35	0	0	132	95.65	0	0
119	0	0	0	0	0	0	138	100
120	0	0	133	96.38	0	0	5	3.62
121	138	100	0	0	0	0	0	0
122	137	99.28	1	0.72	0	0	0	0
123	0	0	3	2.17	0	0	135	97.83
124	0	0	138	100	0	0	0	0
125	0	0	1	0.72	0	0	137	99.28
126	0	0	2	1.45	0	0	136	98.55
127	0	0	138	100	0	0	0	0
128	1	0.72	0	0	1	0.72	136	98.55
129	0	0	137	99.28	0	0	1	0.72
130	0	0	0	0	138	100	0	0
131	137	99.28	0	0	1	0.72	0	0
132	1	0.72	1	0.72	136	98.55	0	0
133	1	0.72	0	0	137	99.28	0	0
134	138	100	0	0	0	0	0	0
135	0	0	113	81.88	0	0	25	18.12
136	0	0	0	0	0	0	138	100
137	0	0	0	0	138	100	0	0
138	0	0	0	0	138	100	0	0
139	0	0	0	0	138	100	0	0
140	0	0	0	0	138	100	0	0
141	137	99.28	0	0	1	0.72	0	0
142	0	0	137	99.28	0	0	1	0.72
143	0	0	138	100	0	0	0	0
144	0	0	133	96.38	0	0	5	3.62
145	0	0	0	0	0	0	138	100
146	0	0	0	0	138	100	0	0
147	0	0	137	99.28	0	0	1	0.72
148	115	83.33	0	0	23	16.67	0	0
149	2	1.45	135	97.83	0	0	1	0.72
150	2	1.45	126	91.3	0	0	10	7.25
151	0	0	0	0	138	100	0	0
152	137	99.28	0	0	1	0.72	0	0
153	137	99.28	0	0	1	0.72	0	0
154	0	0	106	76.81	0	0	32	23.19
155	138	100	0	0	0	0	0	0
156	0	0	0	0	0	0	138	100
157	0	0	0	0	138	100	0	0
158	0	0	0	0	138	100	0	0
159	138	100	0	0	0	0	0	0
160	1	0.72	0	0	137	99.28	0	0
161	138	100	0	0	0	0	0	0
162	80	57.97	0	0	58	42.03	0	0
163	0	0	138	100	0	0	0	0
164	137	99.28	0	0	1	0.72	0	0
165	0	0	116	84.06	0	0	22	15.94
166	83	60.14	55	39.86	0	0	0	0
167	132	95.65	0	0	6	4.35	0	0
168	0	0	136	98.55	1	0.72	1	0.72
169	138	100	0	0	0	0	0	0
170	0	0	0	0	0	0	138	100
171	0	0	138	100	0	0	0	0
172	137	99.28	0	0	0	0	1	0.72
173	0	0	0	0	138	100	0	0
174	0	0	0	0	138	100	0	0
175	138	100	0	0	0	0	0	0
176	0	0	0	0	0	0	138	100
177	0	0	0	0	0	0	138	100
178	0	0	138	100	0	0	0	0
179	0	0	138	100	0	0	0	0
180	0	0	1	0.72	0	0	137	99.28
181	136	98.55	2	1.45	0	0	0	0
182	1	0.72	1	0.72	136	98.55	0	0
183	1	0.72	1	0.72	136	98.55	0	0
184	138	100	0	0	0	0	0	0
185	0	0	138	100	0	0	0	0
186	0	0	138	100	0	0	0	0
187	0	0	138	100	0	0	0	0
188	0	0	138	100	0	0	0	0
189	0	0	0	0	0	0	138	100
190	0	0	0	0	138	100	0	0
191	0	0	137	99.28	0	0	1	0.72
192	0	0	0	0	0	0	138	100
193	0	0	138	100	0	0	0	0
194	0	0	0	0	138	100	0	0
195	0	0	8	5.8	0	0	130	94.2
196	1	0.72	0	0	137	99.28	0	0
197	0	0	0	0	0	0	138	100
198	1	0.72	0	0	0	0	137	99.28
199	137	99.28	1	0.72	0	0	0	0
200	1	0.72	137	99.28	0	0	0	0
201	137	99.28	0	0	1	0.72	0	0
202	0	0	0	0	138	100	0	0
203	0	0	0	0	138	100	0	0
204	0	0	138	100	0	0	0	0
205	0	0	0	0	138	100	0	0
206	0	0	0	0	138	100	0	0
207	2	1.45	0	0	136	98.55	0	0
208	0	0	0	0	138	100	0	0
209	0	0	0	0	0	0	138	100
210	0	0	0	0	0	0	138	100
211	0	0	0	0	0	0	138	100
212	0	0	0	0	0	0	138	100
213	1	0.72	0	0	0	0	137	99.28
214	0	0	137	99.28	0	0	1	0.72
215	0	0	0	0	0	0	138	100
216	0	0	7	5.07	0	0	131	94.93
217	1	0.72	0	0	137	99.28	0	0
218	0	0	0	0	0	0	138	100
219	0	0	0	0	0	0	138	100
220	0	0	0	0	138	100	0	0
221	138	100	0	0	0	0	0	0
222	0	0	138	100	0	0	0	0
223	138	100	0	0	0	0	0	0
224	138	100	0	0	0	0	0	0
225	9	6.52	0	0	129	93.48	0	0
226	137	99.28	0	0	1	0.72	0	0
227	138	100	0	0	0	0	0	0
228	0	0	0	0	0	0	138	100
229	0	0	138	100	0	0	0	0
230	0	0	138	100	0	0	0	0
231	0	0	0	0	0	0	138	100
232	0	0	138	100	0	0	0	0
233	138	100	0	0	0	0	0	0
234	1	0.72	137	99.28	0	0	0	0
235	138	100	0	0	0	0	0	0
236	138	100	0	0	0	0	0	0
237	0	0	0	0	0	0	138	100
238	138	100	0	0	0	0	0	0
239	0	0	138	100	0	0	0	0
240	0	0	138	100	0	0	0	0
241	111	80.43	0	0	27	19.57	0	0
242	1	0.72	137	99.28	0	0	0	0
243	136	98.55	0	0	2	1.45	0	0
244	0	0	0	0	138	100	0	0
245	138	100	0	0	0	0	0	0
246	1	0.72	0	0	137	99.28	0	0
247	0	0	1	0.72	0	0	137	99.28
248	0	0	138	100	0	0	0	0
249	0	0	1	0.72	0	0	137	99.28
250	136	98.55	2	1.45	0	0	0	0
251	0	0	0	0	138	100	0	0
252	138	100	0	0	0	0	0	0
253	0	0	138	100	0	0	0	0
254	0	0	0	0	0	0	138	100
255	0	0	138	100	0	0	0	0
256	0	0	0	0	138	100	0	0
257	0	0	0	0	0	0	138	100
258	0	0	0	0	138	100	0	0
259	0	0	0	0	138	100	0	0
260	0	0	0	0	0	0	138	100
261	0	0	0	0	137	99.28	1	0.72
262	0	0	0	0	138	100	0	0
263	138	100	0	0	0	0	0	0
264	0	0	138	100	0	0	0	0
265	0	0	0	0	0	0	138	100
266	0	0	0	0	0	0	138	100
267	0	0	138	100	0	0	0	0
268	0	0	0	0	0	0	138	100
269	0	0	138	100	0	0	0	0
270	0	0	0	0	0	0	138	100
271	0	0	138	100	0	0	0	0
272	136	98.55	0	0	2	1.45	0	0
273	136	98.55	0	0	2	1.45	0	0
274	0	0	0	0	0	0	138	100
275	0	0	0	0	0	0	138	100
276	0	0	4	2.9	0	0	134	97.1
277	0	0	0	0	0	0	138	100
278	0	0	138	100	0	0	0	0
279	0	0	0	0	0	0	138	100
280	138	100	0	0	0	0	0	0
281	0	0	0	0	138	100	0	0
282	1	0.72	0	0	137	99.28	0	0
283	0	0	1	0.72	137	99.28	0	0
284	0	0	0	0	138	100	0	0
285	9	6.52	0	0	128	92.75	1	0.72
286	136	98.55	0	0	1	0.72	1	0.72
287	20	14.49	1	0.72	117	84.78	0	0
288	3	2.17	135	97.83	0	0	0	0
289	119	86.23	1	0.72	0	0	18	13.04
290	19	13.77	118	85.51	1	0.72	0	0
291	1	0.72	137	99.28	0	0	0	0
292	6	4.35	132	95.65	0	0	0	0
293	108	78.26	0	0	30	21.74	0	0
294	2	1.45	102	73.91	4	2.9	30	21.74
295	0	0	0	0	138	100	0	0
296	0	0	0	0	0	0	138	100
297	0	0	0	0	138	100	0	0
298	0	0	0	0	0	0	138	100
299	0	0	138	100	0	0	0	0
300	0	0	117	84.78	1	0.72	20	14.49
301	0	0	0	0	0	0	138	100
302	1	0.72	0	0	137	99.28	0	0
303	1	0.72	0	0	137	99.28	0	0
304	0	0	138	100	0	0	0	0
305	0	0	138	100	0	0	0	0
306	137	99.28	0	0	1	0.72	0	0
307	138	100	0	0	0	0	0	0
308	138	100	0	0	0	0	0	0
309	138	100	0	0	0	0	0	0
310	0	0	0	0	0	0	138	100
311	0	0	0	0	0	0	138	100
312	0	0	104	75.36	0	0	34	24.64
313	0	0	0	0	138	100	0	0
314	0	0	138	100	0	0	0	0
315	137	99.28	0	0	0	0	1	0.72
316	0	0	0	0	138	100	0	0
317	0	0	0	0	0	0	138	100
318	0	0	138	100	0	0	0	0
319	0	0	138	100	0	0	0	0
320	0	0	138	100	0	0	0	0
321	0	0	138	100	0	0	0	0
322	138	100	0	0	0	0	0	0
323	138	100	0	0	0	0	0	0
324	0	0	138	100	0	0	0	0
325	0	0	138	100	0	0	0	0
326	0	0	0	0	0	0	138	100
327	0	0	138	100	0	0	0	0
328	0	0	138	100	0	0	0	0
329	138	100	0	0	0	0	0	0
330	138	100	0	0	0	0	0	0
331	0	0	0	0	0	0	138	100
332	0	0	138	100	0	0	0	0
333	137	99.28	1	0.72	0	0	0	0
334	0	0	138	100	0	0	0	0
335	0	0	0	0	0	0	138	100
336	1	0.72	133	96.38	0	0	4	2.9
337	138	100	0	0	0	0	0	0
338	0	0	138	100	0	0	0	0
339	0	0	135	97.83	0	0	3	2.17
340	137	99.28	0	0	1	0.72	0	0
341	138	100	0	0	0	0	0	0
342	0	0	137	99.28	0	0	1	0.72
343	0	0	138	100	0	0	0	0
344	0	0	0	0	0	0	138	100
345	0	0	138	100	0	0	0	0
346	0	0	23	16.67	0	0	115	83.33
347	0	0	1	0.72	0	0	137	99.28
348	0	0	0	0	138	100	0	0
349	0	0	1	0.72	0	0	137	99.28
350	0	0	138	100	0	0	0	0
351	0	0	138	100	0	0	0	0
352	0	0	0	0	0	0	138	100
353	0	0	138	100	0	0	0	0
354	1	0.72	135	97.83	0	0	2	1.45
355	136	98.55	0	0	2	1.45	0	0
356	138	100	0	0	0	0	0	0
357	0	0	40	28.99	1	0.72	97	70.29
358	0	0	0	0	0	0	138	100
359	0	0	0	0	0	0	138	100
360	0	0	0	0	138	100	0	0
361	1	0.72	0	0	0	0	137	99.28
362	0	0	138	100	0	0	0	0
363	0	0	138	100	0	0	0	0
364	0	0	0	0	0	0	138	100
365	0	0	0	0	138	100	0	0
366	0	0	0	0	138	100	0	0
367	2	1.45	79	57.25	0	0	57	41.3
368	0	0	0	0	0	0	138	100
369	138	100	0	0	0	0	0	0
370	0	0	0	0	0	0	138	100
371	0	0	138	100	0	0	0	0
372	0	0	0	0	138	100	0	0
373	0	0	131	94.93	0	0	7	5.07
374	0	0	1	0.72	0	0	136	98.55
375	0	0	4	2.9	133	96.38	1	0.72
376	0	0	0	0	138	100	0	0
377	138	100	0	0	0	0	0	0
378	0	0	1	0.72	0	0	137	99.28
379	1	0.72	0	0	137	99.28	0	0
380	0	0	0	0	0	0	138	100
381	6	4.35	0	0	132	95.65	0	0
382	0	0	1	0.72	0	0	137	99.28
383	0	0	138	100	0	0	0	0
384	0	0	0	0	0	0	138	100
385	0	0	0	0	138	100	0	0
386	0	0	138	100	0	0	0	0
387	1	0.72	0	0	137	99.28	0	0
388	0	0	0	0	138	100	0	0
389	0	0	138	100	0	0	0	0
390	1	0.72	0	0	136	98.55	1	0.72
391	0	0	0	0	0	0	138	100
392	0	0	0	0	0	0	138	100
393	0	0	2	1.45	0	0	136	98.55
394	0	0	0	0	0	0	138	100
395	138	100	0	0	0	0	0	0
396	0	0	0	0	0	0	138	100
397	0	0	138	100	0	0	0	0
398	138	100	0	0	0	0	0	0
399	0	0	0	0	0	0	138	100
400	97	70.29	41	29.71	0	0	0	0
401	0	0	0	0	0	0	138	100
402	0	0	0	0	0	0	138	100
403	0	0	138	100	0	0	0	0
404	0	0	138	100	0	0	0	0
405	0	0	0	0	0	0	138	100
406	0	0	138	100	0	0	0	0
407	0	0	0	0	0	0	138	100
408	0	0	0	0	0	0	138	100
409	0	0	138	100	0	0	0	0
410	138	100	0	0	0	0	0	0
411	0	0	0	0	0	0	138	100
412	0	0	138	100	0	0	0	0
413	0	0	138	100	0	0	0	0
414	0	0	1	0.72	0	0	137	99.28
415	0	0	0	0	138	100	0	0
416	0	0	138	100	0	0	0	0
417	0	0	1	0.72	0	0	137	99.28
418	0	0	0	0	138	100	0	0
419	0	0	138	100	0	0	0	0
420	0	0	0	0	0	0	138	100
421	138	100	0	0	0	0	0	0
422	0	0	0	0	0	0	138	100
423	0	0	0	0	138	100	0	0
424	1	0.72	137	99.28	0	0	0	0
425	0	0	138	100	0	0	0	0
426	3	2.17	0	0	0	0	135	97.83
427	0	0	138	100	0	0	0	0
428	137	99.28	0	0	1	0.72	0	0
429	0	0	0	0	0	0	138	100
430	0	0	138	100	0	0	0	0
431	0	0	0	0	0	0	138	100
432	0	0	0	0	0	0	138	100
433	0	0	138	100	0	0	0	0
434	0	0	1	0.72	0	0	137	99.28
435	0	0	0	0	0	0	138	100
436	1	0.72	0	0	137	99.28	0	0
437	0	0	0	0	0	0	138	100
438	0	0	0	0	0	0	138	100
439	0	0	0	0	138	100	0	0
440	1	0.72	0	0	137	99.28	0	0
441	0	0	2	1.45	1	0.72	135	97.83
442	0	0	0	0	0	0	138	100
443	0	0	138	100	0	0	0	0
444	0	0	0	0	0	0	138	100
445	0	0	0	0	0	0	138	100
446	0	0	132	95.65	6	4.35	0	0
447	0	0	0	0	0	0	138	100
448	0	0	0	0	138	100	0	0
449	0	0	0	0	138	100	0	0
450	138	100	0	0	0	0	0	0
451	0	0	136	98.55	0	0	2	1.45
452	0	0	0	0	0	0	138	100
453	138	100	0	0	0	0	0	0
454	0	0	107	77.54	0	0	31	22.46
455	4	2.9	134	97.1	0	0	0	0
456	136	98.55	0	0	2	1.45	0	0
457	133	96.38	2	1.45	3	2.17	0	0
458	1	0.72	0	0	137	99.28	0	0
459	0	0	0	0	138	100	0	0
460	0	0	1	0.72	0	0	137	99.28
461	138	100	0	0	0	0	0	0
462	0	0	0	0	0	0	138	100
463	0	0	0	0	138	100	0	0
464	0	0	0	0	0	0	138	100
465	0	0	2	1.45	0	0	136	98.55
466	1	0.72	0	0	137	99.28	0	0
467	0	0	138	100	0	0	0	0
468	0	0	138	100	0	0	0	0
469	0	0	138	100	0	0	0	0
470	0	0	0	0	138	100	0	0
471	0	0	0	0	0	0	138	100
472	0	0	0	0	1	0.72	137	99.28
473	0	0	1	0.72	0	0	137	99.28
474	0	0	0	0	138	100	0	0
475	0	0	0	0	0	0	138	100
476	0	0	138	100	0	0	0	0
477	0	0	138	100	0	0	0	0
478	0	0	0	0	0	0	138	100
479	0	0	138	100	0	0	0	0
480	0	0	1	0.72	0	0	137	99.28
481	137	99.28	1	0.72	0	0	0	0
482	23	16.67	115	83.33	0	0	0	0
483	0	0	0	0	0	0	138	100
484	0	0	0	0	0	0	138	100
485	0	0	137	99.28	0	0	1	0.72
486	0	0	137	99.28	0	0	1	0.72
487	138	100	0	0	0	0	0	0
488	0	0	0	0	138	100	0	0
489	1	0.72	0	0	137	99.28	0	0
490	138	100	0	0	0	0	0	0
491	115	83.33	1	0.72	0	0	22	15.94
492	0	0	138	100	0	0	0	0
493	104	75.36	2	1.45	5	3.62	27	19.57
494	0	0	0	0	0	0	138	100
495	0	0	138	100	0	0	0	0
496	134	97.1	0	0	4	2.9	0	0
497	138	100	0	0	0	0	0	0
498	1	0.72	136	98.55	0	0	1	0.72
499	2	1.45	28	20.29	2	1.45	106	76.81
500	138	100	0	0	0	0	0	0
501	1	0.72	137	99.28	0	0	0	0
502	2	1.45	136	98.55	0	0	0	0
503	138	100	0	0	0	0	0	0
504	1	0.72	7	5.07	130	94.2	0	0
505	0	0	126	91.3	0	0	12	8.7
506	138	100	0	0	0	0	0	0
507	1	0.72	137	99.28	0	0	0	0
508	4	2.9	0	0	132	95.65	2	1.45
509	0	0	0	0	138	100	0	0
510	0	0	0	0	138	100	0	0
511	135	97.83	0	0	3	2.17	0	0
512	2	1.45	133	96.38	0	0	3	2.17
513	0	0	138	100	0	0	0	0
514	112	81.16	24	17.39	2	1.45	0	0
515	0	0	0	0	0	0	138	100
516	0	0	0	0	138	100	0	0
517	0	0	138	100	0	0	0	0
518	138	100	0	0	0	0	0	0
519	117	84.78	0	0	21	15.22	0	0
520	26	18.84	0	0	112	81.16	0	0
521	138	100	0	0	0	0	0	0
522	0	0	138	100	0	0	0	0
523	0	0	136	98.55	0	0	2	1.45
524	0	0	0	0	0	0	138	100
525	0	0	0	0	138	100	0	0
526	0	0	138	100	0	0	0	0
527	137	99.28	0	0	1	0.72	0	0
528	0	0	138	100	0	0	0	0
529	8	5.8	0	0	130	94.2	0	0
530	136	98.55	0	0	2	1.45	0	0
531	4	2.9	37	26.81	6	4.35	91	65.94
532	7	5.07	2	1.45	0	0	129	93.48
533	3	2.17	134	97.1	0	0	1	0.72
534	0	0	138	100	0	0	0	0
535	0	0	0	0	0	0	138	100
536	0	0	0	0	138	100	0	0
537	0	0	138	100	0	0	0	0
538	3	2.17	0	0	0	0	135	97.83
539	0	0	138	100	0	0	0	0
540	137	99.28	0	0	1	0.72	0	0
541	137	99.28	0	0	1	0.72	0	0
542	3	2.17	0	0	135	97.83	0	0
543	2	1.45	0	0	136	98.55	0	0
544	132	95.65	6	4.35	0	0	0	0
545	136	98.55	1	0.72	1	0.72	0	0
546	2	1.45	136	98.55	0	0	0	0
547	0	0	138	100	0	0	0	0
548	0	0	0	0	0	0	138	100
549	0	0	138	100	0	0	0	0
550	0	0	0	0	0	0	138	100
551	138	100	0	0	0	0	0	0
552	0	0	1	0.72	0	0	137	99.28
553	0	0	0	0	138	100	0	0
554	2	1.45	0	0	0	0	136	98.55
555	22	15.94	0	0	0	0	116	84.06
556	0	0	0	0	0	0	138	100
557	1	0.72	137	99.28	0	0	0	0
558	0	0	138	100	0	0	0	0
559	0	0	138	100	0	0	0	0
560	0	0	1	0.72	0	0	137	99.28
561	0	0	138	100	0	0	0	0
562	9	6.52	21	15.22	0	0	108	78.26
563	0	0	0	0	0	0	138	100
564	0	0	0	0	138	100	0	0
565	0	0	6	4.35	0	0	132	95.65
566	0	0	0	0	0	0	138	100
567	0	0	0	0	138	100	0	0
568	0	0	138	100	0	0	0	0
569	0	0	0	0	0	0	138	100
570	0	0	0	0	138	100	0	0
571	0	0	0	0	0	0	138	100
572	138	100	0	0	0	0	0	0
573	0	0	138	100	0	0	0	0
574	137	99.28	1	0.72	0	0	0	0
575	138	100	0	0	0	0	0	0
576	138	100	0	0	0	0	0	0
577	137	99.28	0	0	1	0.72	0	0
578	0	0	138	100	0	0	0	0
579	0	0	138	100	0	0	0	0
580	0	0	0	0	0	0	138	100
581	1	0.72	0	0	0	0	137	99.28
582	0	0	138	100	0	0	0	0
583	0	0	0	0	138	100	0	0
584	0	0	0	0	138	100	0	0
585	137	99.28	0	0	0	0	1	0.72
586	1	0.72	137	99.28	0	0	0	0
587	2	1.45	0	0	136	98.55	0	0
588	0	0	1	0.72	137	99.28	0	0
589	138	100	0	0	0	0	0	0
590	138	100	0	0	0	0	0	0
591	138	100	0	0	0	0	0	0
592	0	0	69	50	0	0	69	50
593	0	0	0	0	0	0	138	100
594	0	0	0	0	138	100	0	0
595	0	0	138	100	0	0	0	0
596	138	100	0	0	0	0	0	0
597	0	0	138	100	0	0	0	0
598	0	0	23	16.67	0	0	115	83.33
599	0	0	0	0	0	0	138	100
600	0	0	0	0	138	100	0	0
601	0	0	0	0	0	0	138	100
602	138	100	0	0	0	0	0	0
603	0	0	0	0	0	0	138	100
604	0	0	0	0	0	0	138	100
605	0	0	138	100	0	0	0	0
606	0	0	138	100	0	0	0	0
607	0	0	138	100	0	0	0	0
608	138	100	0	0	0	0	0	0
609	0	0	0	0	0	0	138	100
610	0	0	138	100	0	0	0	0
611	0	0	138	100	0	0	0	0
612	0	0	138	100	0	0	0	0
613	138	100	0	0	0	0	0	0
614	0	0	0	0	0	0	138	100
615	0	0	138	100	0	0	0	0
616	135	97.83	0	0	3	2.17	0	0
617	0	0	0	0	0	0	138	100
618	0	0	138	100	0	0	0	0
619	0	0	92	66.67	0	0	46	33.33
620	0	0	0	0	0	0	138	100
621	0	0	1	0.72	136	98.55	1	0.72
622	0	0	0	0	138	100	0	0
623	1	0.72	0	0	137	99.28	0	0
624	0	0	138	100	0	0	0	0
625	0	0	0	0	0	0	138	100
626	0	0	0	0	0	0	138	100
627	0	0	0	0	0	0	138	100
628	0	0	138	100	0	0	0	0
629	0	0	0	0	138	100	0	0
630	0	0	116	84.06	20	14.49	2	1.45
631	138	100	0	0	0	0	0	0
632	138	100	0	0	0	0	0	0
633	24	17.39	0	0	114	82.61	0	0
634	138	100	0	0	0	0	0	0
635	0	0	0	0	0	0	138	100
636	2	1.45	0	0	0	0	136	98.55
637	0	0	138	100	0	0	0	0
638	0	0	138	100	0	0	0	0
639	1	0.72	0	0	0	0	137	99.28
640	138	100	0	0	0	0	0	0
641	0	0	0	0	0	0	138	100
642	0	0	0	0	138	100	0	0
643	0	0	0	0	138	100	0	0
644	0	0	0	0	138	100	0	0
645	138	100	0	0	0	0	0	0
646	0	0	0	0	138	100	0	0
647	0	0	0	0	0	0	138	100
648	0	0	0	0	137	99.28	1	0.72
649	0	0	0	0	138	100	0	0
650	0	0	0	0	138	100	0	0
651	0	0	138	100	0	0	0	0
652	0	0	138	100	0	0	0	0
653	0	0	0	0	0	0	138	100
654	0	0	138	100	0	0	0	0
655	138	100	0	0	0	0	0	0
656	0	0	0	0	138	100	0	0
657	0	0	23	16.67	0	0	115	83.33
658	0	0	138	100	0	0	0	0
659	0	0	138	100	0	0	0	0
660	0	0	0	0	138	100	0	0
661	0	0	0	0	0	0	138	100
662	0	0	0	0	0	0	138	100
663	0	0	0	0	0	0	138	100
664	0	0	138	100	0	0	0	0
665	0	0	0	0	0	0	138	100
666	0	0	138	100	0	0	0	0
667	1	0.72	116	84.06	0	0	21	15.22
668	0	0	0	0	0	0	138	100
669	0	0	1	0.72	137	99.28	0	0
670	0	0	0	0	138	100	0	0
671	0	0	138	100	0	0	0	0
672	0	0	0	0	0	0	138	100
673	0	0	138	100	0	0	0	0
674	138	100	0	0	0	0	0	0
675	1	0.72	0	0	137	99.28	0	0
676	0	0	0	0	0	0	138	100
677	0	0	0	0	0	0	138	100
678	0	0	2	1.45	0	0	136	98.55
679	138	100	0	0	0	0	0	0
680	0	0	138	100	0	0	0	0
681	0	0	0	0	0	0	138	100
682	138	100	0	0	0	0	0	0
683	0	0	0	0	138	100	0	0
684	0	0	1	0.72	0	0	137	99.28
685	0	0	0	0	138	100	0	0
686	0	0	138	100	0	0	0	0
687	0	0	138	100	0	0	0	0
688	138	100	0	0	0	0	0	0
689	0	0	0	0	0	0	138	100
690	0	0	0	0	0	0	138	100
691	0	0	0	0	0	0	138	100
692	0	0	0	0	138	100	0	0
693	0	0	0	0	0	0	138	100
694	0	0	0	0	0	0	138	100
695	0	0	138	100	0	0	0	0
696	138	100	0	0	0	0	0	0
697	1	0.72	0	0	135	97.83	1	0.72
698	0	0	0	0	0	0	138	100
699	0	0	0	0	137	99.28	1	0.72
700	3	2.17	0	0	135	97.83	0	0
701	0	0	1	0.72	0	0	137	99.28
702	0	0	0	0	0	0	138	100
703	0	0	138	100	0	0	0	0
704	0	0	0	0	138	100	0	0
705	0	0	6	4.35	0	0	132	95.65
706	137	99.28	1	0.72	0	0	0	0
707	0	0	0	0	138	100	0	0
708	0	0	0	0	138	100	0	0
709	0	0	0	0	138	100	0	0
710	0	0	138	100	0	0	0	0
711	0	0	0	0	0	0	138	100
712	0	0	0	0	0	0	138	100
713	0	0	0	0	0	0	138	100
714	0	0	138	100	0	0	0	0
715	0	0	137	99.28	0	0	1	0.72
716	1	0.72	137	99.28	0	0	0	0
717	0	0	138	100	0	0	0	0
718	0	0	138	100	0	0	0	0
719	137	99.28	0	0	1	0.72	0	0
720	0	0	137	99.28	0	0	1	0.72
721	0	0	0	0	0	0	138	100
722	0	0	0	0	138	100	0	0
723	0	0	0	0	0	0	138	100
724	0	0	3	2.17	0	0	135	97.83
725	0	0	0	0	0	0	138	100
726	0	0	0	0	138	100	0	0
727	0	0	0	0	138	100	0	0
728	0	0	137	99.28	0	0	1	0.72
729	0	0	0	0	0	0	138	100
730	0	0	0	0	0	0	138	100
731	0	0	0	0	0	0	138	100
732	0	0	137	99.28	0	0	1	0.72
733	138	100	0	0	0	0	0	0
734	0	0	0	0	138	100	0	0
735	0	0	7	5.07	0	0	131	94.93
736	0	0	1	0.72	0	0	137	99.28
737	138	100	0	0	0	0	0	0
738	0	0	0	0	0	0	138	100
739	138	100	0	0	0	0	0	0
740	0	0	0	0	0	0	138	100
741	0	0	0	0	135	97.83	3	2.17
742	0	0	0	0	138	100	0	0
743	138	100	0	0	0	0	0	0
744	0	0	0	0	0	0	138	100
745	0	0	0	0	138	100	0	0
746	138	100	0	0	0	0	0	0
747	0	0	0	0	0	0	138	100
748	3	2.17	0	0	135	97.83	0	0
749	0	0	0	0	0	0	138	100
750	2	1.45	0	0	136	98.55	0	0
751	0	0	0	0	138	100	0	0
752	0	0	0	0	0	0	138	100
753	137	99.28	1	0.72	0	0	0	0
754	0	0	0	0	0	0	138	100
755	0	0	0	0	0	0	138	100
756	0	0	0	0	138	100	0	0
757	0	0	0	0	138	100	0	0
758	0	0	0	0	138	100	0	0
759	0	0	0	0	138	100	0	0
760	0	0	0	0	138	100	0	0
761	0	0	138	100	0	0	0	0
762	0	0	135	97.83	2	1.45	1	0.72
763	137	99.28	0	0	1	0.72	0	0
764	137	99.28	1	0.72	0	0	0	0
765	1	0.72	0	0	137	99.28	0	0
766	2	1.45	0	0	0	0	136	98.55
767	0	0	138	100	0	0	0	0
768	0	0	0	0	0	0	138	100
769	0	0	0	0	138	100	0	0
770	1	0.72	0	0	0	0	137	99.28
771	138	100	0	0	0	0	0	0
772	0	0	138	100	0	0	0	0
773	137	99.28	1	0.72	0	0	0	0
774	125	90.58	0	0	12	8.7	1	0.72
775	0	0	138	100	0	0	0	0
776	138	100	0	0	0	0	0	0
777	0	0	3	2.17	0	0	135	97.83
778	0	0	138	100	0	0	0	0
779	0	0	0	0	3	2.17	135	97.83
780	0	0	0	0	0	0	138	100
781	0	0	0	0	138	100	0	0
782	138	100	0	0	0	0	0	0
783	32	23.19	1	0.72	105	76.09	0	0
784	0	0	0	0	0	0	138	100
785	0	0	138	100	0	0	0	0
786	0	0	138	100	0	0	0	0
787	0	0	138	100	0	0	0	0
788	0	0	0	0	0	0	138	100
789	0	0	0	0	0	0	138	100
790	0	0	0	0	0	0	138	100
791	3	2.17	0	0	0	0	135	97.83
792	0	0	0	0	0	0	138	100
793	137	99.28	0	0	1	0.72	0	0
794	0	0	138	100	0	0	0	0
795	0	0	138	100	0	0	0	0
796	1	0.72	0	0	55	39.86	82	59.42
797	0	0	138	100	0	0	0	0
798	0	0	0	0	0	0	138	100
799	86	62.32	0	0	52	37.68	0	0
800	0	0	0	0	0	0	138	100
801	0	0	0	0	0	0	138	100
802	138	100	0	0	0	0	0	0
803	0	0	138	100	0	0	0	0
804	0	0	138	100	0	0	0	0
805	138	100	0	0	0	0	0	0
806	138	100	0	0	0	0	0	0
807	0	0	0	0	0	0	138	100
808	0	0	0	0	0	0	138	100
809	0	0	1	0.72	0	0	137	99.28
810	0	0	0	0	0	0	138	100
811	0	0	138	100	0	0	0	0
812	0	0	0	0	0	0	138	100
813	0	0	1	0.72	2	1.45	135	97.83
814	0	0	6	4.35	0	0	132	95.65
815	0	0	0	0	0	0	138	100
816	1	0.72	0	0	137	99.28	0	0
817	0	0	0	0	0	0	138	100
818	1	0.72	137	99.28	0	0	0	0
819	0	0	1	0.72	0	0	137	99.28
820	0	0	3	2.17	0	0	135	97.83
821	0	0	1	0.72	0	0	137	99.28
822	0	0	0	0	138	100	0	0
823	0	0	0	0	138	100	0	0
824	0	0	0	0	138	100	0	0
825	0	0	3	2.17	0	0	135	97.83
826	137	99.28	0	0	0	0	1	0.72
827	0	0	0	0	1	0.72	137	99.28
828	137	99.28	1	0.72	0	0	0	0
829	0	0	138	100	0	0	0	0
830	138	100	0	0	0	0	0	0
831	0	0	0	0	0	0	138	100
832	1	0.72	2	1.45	0	0	135	97.83
833	0	0	0	0	0	0	138	100
834	63	45.65	0	0	75	54.35	0	0
835	138	100	0	0	0	0	0	0
836	138	100	0	0	0	0	0	0
837	0	0	133	96.38	0	0	5	3.62
838	0	0	137	99.28	0	0	1	0.72
839	0	0	138	100	0	0	0	0
840	0	0	8	5.8	0	0	130	94.2
841	126	91.3	11	7.97	1	0.72	0	0
842	123	89.13	15	10.87	0	0	0	0
843	0	0	21	15.22	0	0	117	84.78
844	138	100	0	0	0	0	0	0
845	138	100	0	0	0	0	0	0
846	138	100	0	0	0	0	0	0
847	138	100	0	0	0	0	0	0
848	0	0	138	100	0	0	0	0
849	5	3.62	107	77.54	0	0	26	18.84
850	138	100	0	0	0	0	0	0
851	138	100	0	0	0	0	0	0
852	109	78.99	0	0	29	21.01	0	0
853	10	7.25	128	92.75	0	0	0	0
854	0	0	0	0	138	100	0	0
855	34	24.64	0	0	1	0.72	103	74.64
856	0	0	0	0	0	0	138	100
857	0	0	0	0	138	100	0	0
858	0	0	0	0	138	100	0	0
859	0	0	0	0	138	100	0	0
860	0	0	0	0	138	100	0	0
861	4	2.9	118	85.51	0	0	16	11.59
862	0	0	0	0	0	0	138	100
863	138	100	0	0	0	0	0	0
864	0	0	120	86.96	0	0	18	13.04
865	0	0	0	0	0	0	138	100
866	0	0	137	99.28	1	0.72	0	0
867	0	0	121	87.68	0	0	17	12.32
868	0	0	134	97.1	0	0	4	2.9
869	0	0	0	0	0	0	138	100
870	9	6.52	9	6.52	2	1.45	118	85.51
871	126	91.3	12	8.7	0	0	0	0
872	137	99.28	0	0	1	0.72	0	0
873	0	0	111	80.43	0	0	27	19.57
874	0	0	0	0	0	0	138	100
875	0	0	0	0	0	0	138	100
876	0	0	121	87.68	0	0	17	12.32
877	137	99.28	0	0	0	0	1	0.72
878	0	0	0	0	0	0	138	100
879	0	0	0	0	138	100	0	0
880	1	0.72	0	0	137	99.28	0	0
881	0	0	0	0	138	100	0	0
882	114	82.61	21	15.22	1	0.72	2	1.45
883	0	0	0	0	0	0	138	100
884	138	100	0	0	0	0	0	0
885	0	0	1	0.72	0	0	137	99.28
886	4	2.9	0	0	134	97.1	0	0
887	0	0	0	0	1	0.72	137	99.28
888	125	90.58	10	7.25	3	2.17	0	0
889	138	100	0	0	0	0	0	0
890	0	0	0	0	0	0	138	100
891	1	0.72	0	0	0	0	137	99.28
892	0	0	0	0	138	100	0	0
893	3	2.17	0	0	135	97.83	0	0
894	120	86.96	2	1.45	16	11.59	0	0
895	111	80.43	0	0	2	1.45	25	18.12
896	0	0	0	0	138	100	0	0
897	0	0	1	0.72	0	0	137	99.28
898	0	0	0	0	0	0	138	100
899	10	7.25	0	0	128	92.75	0	0
900	0	0	0	0	128	92.75	10	7.25
901	0	0	0	0	138	100	0	0
902	0	0	0	0	138	100	0	0
903	1	0.72	5	3.62	10	7.25	122	88.41
904	127	92.03	0	0	0	0	11	7.97
905	0	0	138	100	0	0	0	0
906	11	7.97	51	36.96	0	0	76	55.07
907	0	0	4	2.9	0	0	134	97.1
908	0	0	0	0	0	0	138	100
909	92	66.67	0	0	46	33.33	0	0
910	0	0	138	100	0	0	0	0
911	0	0	138	100	0	0	0	0
912	83	60.14	1	0.72	53	38.41	1	0.72
913	0	0	138	100	0	0	0	0
914	137	99.28	0	0	1	0.72	0	0
915	57	41.3	0	0	81	58.7	0	0
916	4	2.9	0	0	127	92.03	7	5.07
917	128	92.75	10	7.25	0	0	0	0
918	116	84.06	7	5.07	5	3.62	10	7.25
919	0	0	138	100	0	0	0	0
920	138	100	0	0	0	0	0	0
921	0	0	18	13.04	0	0	120	86.96
922	137	99.28	0	0	1	0.72	0	0
923	0	0	0	0	0	0	138	100
924	1	0.72	10	7.25	0	0	127	92.03
925	15	10.87	0	0	123	89.13	0	0
926	0	0	0	0	1	0.72	137	99.28
927	134	97.1	0	0	4	2.9	0	0
928	0	0	126	91.3	8	5.8	4	2.9
929	78	56.52	0	0	0	0	59	42.75
930	110	79.71	18	13.04	7	5.07	3	2.17
931	138	100	0	0	0	0	0	0
932	138	100	0	0	0	0	0	0
933	138	100	0	0	0	0	0	0
934	101	73.19	26	18.84	0	0	11	7.97
935	0	0	0	0	0	0	138	100
936	0	0	117	84.78	12	8.7	9	6.52
937	138	100	0	0	0	0	0	0
938	137	99.28	0	0	1	0.72	0	0
939	59	42.75	0	0	79	57.25	0	0
940	7	5.07	121	87.68	10	7.25	0	0
941	136	98.55	0	0	0	0	2	1.45
942	124	89.86	0	0	4	2.9	10	7.25
943	0	0	0	0	0	0	138	100
944	0	0	0	0	138	100	0	0
945	0	0	0	0	0	0	138	100
946	0	0	0	0	0	0	138	100
947	0	0	0	0	0	0	138	100
948	0	0	2	1.45	0	0	136	98.55
949	22	15.94	116	84.06	0	0	0	0
950	2	1.45	0	0	136	98.55	0	0
951	85	61.59	1	0.72	52	37.68	0	0
952	136	98.55	1	0.72	1	0.72	0	0
953	138	100	0	0	0	0	0	0
954	137	99.28	0	0	1	0.72	0	0
955	0	0	110	79.71	0	0	28	20.29
956	0	0	0	0	0	0	138	100
957	4	2.9	13	9.42	78	56.52	43	31.16
958	0	0	138	100	0	0	0	0
959	0	0	138	100	0	0	0	0
960	0	0	5	3.62	0	0	133	96.38
961	32	23.19	0	0	106	76.81	0	0
962	0	0	2	1.45	0	0	136	98.55
963	117	84.78	3	2.17	0	0	18	13.04
964	137	99.28	1	0.72	0	0	0	0
965	138	100	0	0	0	0	0	0
966	0	0	12	8.7	1	0.72	125	90.58
967	138	100	0	0	0	0	0	0
968	0	0	0	0	138	100	0	0
969	115	83.33	0	0	23	16.67	0	0
970	0	0	138	100	0	0	0	0
971	0	0	138	100	0	0	0	0
972	1	0.72	2	1.45	0	0	135	97.83
973	132	95.65	0	0	6	4.35	0	0
974	0	0	0	0	0	0	138	100
975	0	0	1	0.72	0	0	137	99.28
976	0	0	0	0	138	100	0	0
977	137	99.28	0	0	1	0.72	0	0
978	0	0	0	0	0	0	138	100
979	0	0	0	0	0	0	138	100
980	0	0	0	0	138	100	0	0
981	0	0	0	0	138	100	0	0
982	138	100	0	0	0	0	0	0
983	137	99.28	1	0.72	0	0	0	0
984	129	93.48	0	0	9	6.52	0	0
985	0	0	0	0	138	100	0	0
986	0	0	1	0.72	0	0	137	99.28
987	121	87.68	13	9.42	4	2.9	0	0
988	0	0	3	2.17	0	0	134	97.1
989	0	0	0	0	138	100	0	0
990	0	0	0	0	0	0	138	100
991	0	0	138	100	0	0	0	0
992	137	99.28	0	0	0	0	1	0.72
993	99	71.74	0	0	39	28.26	0	0
994	98	71.01	39	28.26	0	0	1	0.72
995	0	0	0	0	138	100	0	0
996	130	94.2	8	5.8	0	0	0	0
997	136	98.55	2	1.45	0	0	0	0
998	0	0	0	0	0	0	138	100
999	0	0	0	0	0	0	138	100
1000	0	0	0	0	136	98.55	2	1.45
1001	0	0	3	2.17	0	0	134	97.1
1002	11	7.97	1	0.72	126	91.3	0	0
1003	0	0	0	0	138	100	0	0
1004	1	0.72	0	0	137	99.28	0	0
1005	2	1.45	1	0.72	17	12.32	118	85.51
1006	0	0	137	99.28	0	0	1	0.72
1007	0	0	0	0	0	0	138	100
1008	0	0	2	1.45	7	5.07	129	93.48
1009	0	0	35	25.36	0	0	103	74.64
1010	0	0	0	0	0	0	138	100
1011	10	7.25	0	0	128	92.75	0	0
1012	0	0	0	0	138	100	0	0
1013	0	0	0	0	138	100	0	0
1014	1	0.72	112	81.16	7	5.07	18	13.04
1015	0	0	0	0	0	0	138	100
1016	0	0	0	0	0	0	138	100
1017	0	0	1	0.72	0	0	137	99.28
1018	0	0	0	0	138	100	0	0
1019	0	0	137	99.28	0	0	1	0.72
1020	0	0	35	25.36	0	0	103	74.64
1021	0	0	0	0	138	100	0	0
1022	0	0	138	100	0	0	0	0
1023	2	1.45	111	80.43	0	0	25	18.12
1024	0	0	138	100	0	0	0	0
1025	0	0	138	100	0	0	0	0
1026	2	1.45	20	14.49	1	0.72	115	83.33
1027	0	0	0	0	0	0	138	100
1028	0	0	0	0	0	0	138	100
1029	0	0	3	2.17	0	0	135	97.83
1030	138	100	0	0	0	0	0	0
1031	0	0	138	100	0	0	0	0
1032	130	94.2	0	0	6	4.35	2	1.45
1033	0	0	138	100	0	0	0	0
1034	138	100	0	0	0	0	0	0
1035	138	100	0	0	0	0	0	0
1036	0	0	0	0	0	0	138	100
1037	0	0	0	0	138	100	0	0
1038	0	0	0	0	0	0	138	100
1039	0	0	0	0	138	100	0	0
1040	0	0	0	0	138	100	0	0
1041	23	16.67	63	45.65	6	4.35	46	33.33
1042	0	0	0	0	0	0	138	100
1043	138	100	0	0	0	0	0	0
1044	0	0	39	28.26	0	0	99	71.74
1045	0	0	138	100	0	0	0	0
1046	0	0	138	100	0	0	0	0
1047	41	29.71	6	4.35	0	0	91	65.94
1048	0	0	0	0	138	100	0	0
1049	0	0	136	98.55	0	0	2	1.45
1050	37	26.81	90	65.22	4	2.9	7	5.07
1051	0	0	0	0	0	0	138	100
1052	0	0	0	0	0	0	138	100
1053	105	76.09	0	0	33	23.91	0	0
1054	136	98.55	2	1.45	0	0	0	0
1055	0	0	0	0	0	0	138	100
1056	1	0.72	0	0	137	99.28	0	0
1057	0	0	138	100	0	0	0	0
1058	0	0	138	100	0	0	0	0
1059	0	0	10	7.25	2	1.45	126	91.3
1060	0	0	5	3.62	0	0	133	96.38
1061	0	0	1	0.72	0	0	137	99.28
1062	88	63.77	0	0	50	36.23	0	0
1063	0	0	0	0	0	0	138	100
1064	138	100	0	0	0	0	0	0
1065	0	0	2	1.45	0	0	136	98.55
1066	0	0	0	0	138	100	0	0
1067	0	0	138	100	0	0	0	0
1068	133	96.38	0	0	0	0	5	3.62
1069	0	0	2	1.45	0	0	136	98.55
1070	0	0	0	0	138	100	0	0
1071	0	0	0	0	0	0	138	100
1072	138	100	0	0	0	0	0	0
1073	0	0	0	0	0	0	138	100
1074	126	91.3	1	0.72	0	0	11	7.97
1075	0	0	138	100	0	0	0	0
1076	138	100	0	0	0	0	0	0
1077	129	93.48	2	1.45	2	1.45	5	3.62
1078	1	0.72	0	0	49	35.51	88	63.77
1079	0	0	138	100	0	0	0	0
1080	5	3.62	24	17.39	2	1.45	107	77.54
1081	136	98.55	0	0	2	1.45	0	0
1082	136	98.55	0	0	2	1.45	0	0
1083	22	15.94	0	0	116	84.06	0	0
1084	0	0	138	100	0	0	0	0
1085	135	97.83	0	0	2	1.45	1	0.72
1086	5	3.62	0	0	133	96.38	0	0
1087	0	0	0	0	138	100	0	0
1088	0	0	138	100	0	0	0	0
1089	0	0	1	0.72	0	0	137	99.28
1090	0	0	0	0	0	0	138	100
1091	0	0	0	0	0	0	138	100
1092	0	0	131	94.93	0	0	7	5.07
1093	138	100	0	0	0	0	0	0
1094	0	0	138	100	0	0	0	0
1095	10	7.25	1	0.72	0	0	127	92.03
1096	0	0	0	0	0	0	138	100
1097	0	0	0	0	0	0	138	100
1098	0	0	136	98.55	0	0	2	1.45
1099	0	0	0	0	0	0	138	100
1100	0	0	138	100	0	0	0	0
1101	1	0.72	0	0	136	98.55	1	0.72
1102	0	0	136	98.55	0	0	2	1.45
1103	0	0	137	99.28	0	0	1	0.72
1104	136	98.55	2	1.45	0	0	0	0
1105	138	100	0	0	0	0	0	0
1106	0	0	136	98.55	0	0	2	1.45
1107	1	0.72	2	1.45	0	0	135	97.83
1108	0	0	0	0	0	0	138	100
1109	138	100	0	0	0	0	0	0
1110	0	0	127	92.03	0	0	11	7.97
1111	138	100	0	0	0	0	0	0
1112	138	100	0	0	0	0	0	0
1113	2	1.45	0	0	136	98.55	0	0
1114	2	1.45	0	0	136	98.55	0	0
1115	0	0	138	100	0	0	0	0
1116	0	0	128	92.75	0	0	10	7.25
1117	0	0	1	0.72	0	0	137	99.28
1118	0	0	1	0.72	0	0	137	99.28
1119	0	0	0	0	0	0	138	100
1120	0	0	135	97.83	0	0	3	2.17
1121	0	0	0	0	0	0	138	100
1122	3	2.17	1	0.72	129	93.48	5	3.62
1123	2	1.45	1	0.72	0	0	135	97.83
1124	1	0.72	0	0	137	99.28	0	0
1125	0	0	6	4.35	0	0	132	95.65
1126	129	93.48	9	6.52	0	0	0	0
1127	138	100	0	0	0	0	0	0
1128	135	97.83	2	1.45	1	0.72	0	0
1129	0	0	138	100	0	0	0	0
1130	137	99.28	0	0	0	0	1	0.72
1131	136	98.55	0	0	2	1.45	0	0
1132	0	0	0	0	0	0	138	100
1133	138	100	0	0	0	0	0	0
1134	0	0	15	10.87	0	0	123	89.13
1135	11	7.97	123	89.13	0	0	4	2.9
1136	0	0	0	0	0	0	138	100
1137	1	0.72	0	0	137	99.28	0	0
1138	131	94.93	4	2.9	3	2.17	0	0
1139	137	99.28	1	0.72	0	0	0	0
1140	0	0	138	100	0	0	0	0
1141	0	0	138	100	0	0	0	0
1142	0	0	0	0	0	0	138	100
1143	0	0	0	0	0	0	138	100
1144	0	0	0	0	0	0	138	100
1145	138	100	0	0	0	0	0	0
1146	0	0	138	100	0	0	0	0
1147	0	0	138	100	0	0	0	0
1148	0	0	138	100	0	0	0	0
1149	0	0	138	100	0	0	0	0
1150	0	0	0	0	138	100	0	0
1151	0	0	0	0	0	0	138	100
1152	1	0.72	0	0	0	0	137	99.28
1153	0	0	0	0	138	100	0	0
1154	0	0	138	100	0	0	0	0
1155	2	1.45	98	71.01	10	7.25	28	20.29
1156	3	2.17	135	97.83	0	0	0	0
1157	0	0	0	0	138	100	0	0
1158	1	0.72	0	0	137	99.28	0	0
1159	0	0	138	100	0	0	0	0
1160	138	100	0	0	0	0	0	0
1161	138	100	0	0	0	0	0	0
1162	0	0	138	100	0	0	0	0
1163	0	0	1	0.72	137	99.28	0	0
1164	1	0.72	0	0	137	99.28	0	0
1165	0	0	16	11.59	8	5.8	114	82.61
1166	0	0	138	100	0	0	0	0
1167	106	76.81	17	12.32	2	1.45	13	9.42
1168	0	0	0	0	138	100	0	0
1169	0	0	0	0	138	100	0	0
1170	0	0	1	0.72	0	0	137	99.28
1171	0	0	137	99.28	0	0	1	0.72
1172	1	0.72	0	0	0	0	137	99.28
1173	3	2.17	81	58.7	13	9.42	41	29.71
1174	0	0	0	0	0	0	138	100
1175	0	0	0	0	138	100	0	0
1176	0	0	138	100	0	0	0	0
1177	0	0	138	100	0	0	0	0
1178	138	100	0	0	0	0	0	0
1179	136	98.55	0	0	2	1.45	0	0
1180	0	0	0	0	138	100	0	0
1181	0	0	0	0	0	0	138	100
1182	1	0.72	0	0	137	99.28	0	0
1183	0	0	0	0	0	0	138	100
1184	0	0	0	0	0	0	138	100
1185	0	0	0	0	0	0	138	100
1186	0	0	0	0	138	100	0	0
1187	0	0	138	100	0	0	0	0
1188	0	0	0	0	0	0	138	100
1189	0	0	0	0	138	100	0	0
1190	138	100	0	0	0	0	0	0
1191	0	0	128	92.75	0	0	10	7.25
1192	0	0	0	0	138	100	0	0
1193	0	0	138	100	0	0	0	0
1194	137	99.28	1	0.72	0	0	0	0
1195	138	100	0	0	0	0	0	0
1196	0	0	138	100	0	0	0	0
1197	0	0	136	98.55	0	0	2	1.45
1198	0	0	138	100	0	0	0	0
1199	0	0	137	99.28	0	0	1	0.72
1200	0	0	138	100	0	0	0	0
1201	137	99.28	0	0	1	0.72	0	0
1202	0	0	137	99.28	0	0	1	0.72
1203	0	0	0	0	1	0.72	137	99.28
1204	0	0	0	0	138	100	0	0
1205	1	0.72	0	0	137	99.28	0	0
1206	70	50.72	39	28.26	0	0	29	21.01
1207	0	0	0	0	0	0	138	100
1208	0	0	0	0	138	100	0	0
1209	0	0	0	0	138	100	0	0
1210	0	0	0	0	138	100	0	0
1211	0	0	0	0	138	100	0	0
1212	0	0	138	100	0	0	0	0
1213	0	0	0	0	0	0	138	100
1214	0	0	0	0	0	0	138	100
1215	0	0	0	0	138	100	0	0
1216	0	0	0	0	138	100	0	0
1217	0	0	129	93.48	0	0	9	6.52
1218	8	5.8	83	60.14	0	0	47	34.06
1219	127	92.03	7	5.07	2	1.45	2	1.45
1220	0	0	0	0	0	0	138	100
1221	80	57.97	1	0.72	16	11.59	41	29.71
1222	0	0	0	0	138	100	0	0
1223	1	0.72	0	0	137	99.28	0	0
1224	0	0	138	100	0	0	0	0
1225	0	0	138	100	0	0	0	0
1226	137	99.28	0	0	1	0.72	0	0
1227	0	0	2	1.45	0	0	136	98.55
1228	4	2.9	133	96.38	1	0.72	0	0
1229	78	56.52	0	0	60	43.48	0	0
1230	0	0	36	26.09	101	73.19	1	0.72
1231	0	0	138	100	0	0	0	0
1232	0	0	0	0	138	100	0	0
1233	0	0	138	100	0	0	0	0
1234	134	97.1	2	1.45	1	0.72	1	0.72
1235	0	0	0	0	0	0	138	100
1236	1	0.72	0	0	137	99.28	0	0
1237	0	0	138	100	0	0	0	0
1238	1	0.72	0	0	137	99.28	0	0
1239	0	0	0	0	1	0.72	137	99.28
1240	0	0	0	0	138	100	0	0
1241	0	0	0	0	138	100	0	0
1242	137	99.28	1	0.72	0	0	0	0
1243	138	100	0	0	0	0	0	0
1244	0	0	138	100	0	0	0	0
1245	0	0	138	100	0	0	0	0
1246	0	0	1	0.72	0	0	137	99.28
1247	0	0	0	0	0	0	138	100
1248	0	0	1	0.72	0	0	137	99.28
1249	3	2.17	0	0	135	97.83	0	0
1250	0	0	1	0.72	0	0	137	99.28
1251	0	0	0	0	138	100	0	0
1252	0	0	0	0	133	96.38	5	3.62
1253	0	0	136	98.55	2	1.45	0	0
1254	0	0	0	0	0	0	138	100
1255	0	0	138	100	0	0	0	0
1256	0	0	138	100	0	0	0	0
1257	0	0	1	0.72	0	0	137	99.28
1258	0	0	138	100	0	0	0	0
1259	0	0	0	0	0	0	138	100
1260	1	0.72	0	0	137	99.28	0	0
1261	0	0	138	100	0	0	0	0
1262	0	0	138	100	0	0	0	0
1263	0	0	0	0	138	100	0	0
1264	137	99.28	0	0	1	0.72	0	0
1265	1	0.72	0	0	0	0	137	99.28
1266	0	0	136	98.55	0	0	2	1.45
1267	0	0	138	100	0	0	0	0
1268	138	100	0	0	0	0	0	0
1269	0	0	0	0	0	0	138	100
1270	138	100	0	0	0	0	0	0
1271	0	0	138	100	0	0	0	0
1272	1	0.72	9	6.52	0	0	127	92.03
1273	0	0	0	0	138	100	0	0
1274	0	0	138	100	0	0	0	0
1275	1	0.72	0	0	137	99.28	0	0
1276	0	0	0	0	138	100	0	0
1277	137	99.28	1	0.72	0	0	0	0
1278	134	97.1	0	0	3	2.17	0	0
1279	0	0	138	100	0	0	0	0
1280	0	0	0	0	0	0	138	100
1281	0	0	134	97.1	2	1.45	2	1.45
1282	1	0.72	137	99.28	0	0	0	0
1283	0	0	0	0	0	0	138	100
1284	130	94.2	1	0.72	6	4.35	1	0.72
1285	0	0	0	0	138	100	0	0
1286	0	0	138	100	0	0	0	0
1287	117	84.78	13	9.42	7	5.07	1	0.72
1288	0	0	0	0	138	100	0	0
1289	0	0	138	100	0	0	0	0
1290	0	0	7	5.07	1	0.72	130	94.2
1291	0	0	0	0	0	0	138	100
1292	0	0	0	0	138	100	0	0
1293	0	0	0	0	0	0	138	100
1294	0	0	0	0	0	0	138	100
1295	0	0	0	0	0	0	138	100
1296	0	0	8	5.8	0	0	130	94.2
1297	0	0	0	0	138	100	0	0
1298	0	0	138	100	0	0	0	0
1299	0	0	0	0	0	0	138	100
1300	0	0	138	100	0	0	0	0
1301	0	0	0	0	138	100	0	0
1302	0	0	138	100	0	0	0	0
1303	138	100	0	0	0	0	0	0
1304	0	0	0	0	137	99.28	1	0.72
1305	0	0	138	100	0	0	0	0
1306	22	15.94	116	84.06	0	0	0	0
1307	1	0.72	0	0	137	99.28	0	0
1308	0	0	0	0	138	100	0	0
1309	0	0	0	0	0	0	138	100
1310	0	0	138	100	0	0	0	0
1311	0	0	0	0	0	0	138	100
1312	0	0	0	0	138	100	0	0
1313	0	0	0	0	138	100	0	0
1314	130	94.2	0	0	8	5.8	0	0
1315	0	0	0	0	138	100	0	0
1316	0	0	138	100	0	0	0	0
1317	60	43.48	0	0	77	55.8	1	0.72
1318	137	99.28	1	0.72	0	0	0	0
1319	134	97.1	4	2.9	0	0	0	0
1320	100	72.46	30	21.74	8	5.8	0	0
1321	14	10.14	122	88.41	0	0	2	1.45
1322	0	0	1	0.72	0	0	137	99.28
1323	0	0	26	18.84	2	1.45	110	79.71
1324	124	89.86	14	10.14	0	0	0	0
1325	0	0	0	0	0	0	138	100
1326	2	1.45	130	94.2	0	0	6	4.35
1327	0	0	0	0	138	100	0	0
1328	0	0	0	0	138	100	0	0
1329	64	46.38	50	36.23	13	9.42	11	7.97
1330	138	100	0	0	0	0	0	0
1331	0	0	138	100	0	0	0	0
1332	3	2.17	101	73.19	0	0	34	24.64
1333	0	0	0	0	138	100	0	0
1334	138	100	0	0	0	0	0	0
1335	0	0	136	98.55	0	0	2	1.45
1336	138	100	0	0	0	0	0	0
1337	138	100	0	0	0	0	0	0
1338	0	0	130	94.2	0	0	8	5.8
1339	0	0	1	0.72	1	0.72	136	98.55
1340	0	0	138	100	0	0	0	0
1341	0	0	9	6.52	0	0	129	93.48
1342	0	0	0	0	138	100	0	0
1343	0	0	0	0	0	0	138	100
1344	0	0	10	7.25	0	0	128	92.75
1345	0	0	0	0	138	100	0	0
1346	0	0	0	0	0	0	138	100
1347	1	0.72	125	90.58	3	2.17	9	6.52
1348	0	0	138	100	0	0	0	0
1349	0	0	0	0	0	0	138	100
1350	0	0	130	94.2	0	0	8	5.8
1351	0	0	0	0	16	11.59	122	88.41
1352	0	0	138	100	0	0	0	0
1353	1	0.72	15	10.87	5	3.62	117	84.78
1354	1	0.72	137	99.28	0	0	0	0
1355	0	0	0	0	138	100	0	0
1356	3	2.17	13	9.42	120	86.96	2	1.45
1357	137	99.28	0	0	1	0.72	0	0
1358	138	100	0	0	0	0	0	0
1359	128	92.75	0	0	10	7.25	0	0
1360	0	0	1	0.72	0	0	137	99.28
1361	138	100	0	0	0	0	0	0
1362	0	0	124	89.86	0	0	14	10.14
1363	138	100	0	0	0	0	0	0
1364	0	0	138	100	0	0	0	0
1365	17	12.32	119	86.23	0	0	2	1.45
1366	0	0	1	0.72	0	0	137	99.28
1367	0	0	138	100	0	0	0	0
1368	14	10.14	110	79.71	10	7.25	4	2.9
1369	0	0	1	0.72	0	0	137	99.28
1370	1	0.72	0	0	0	0	137	99.28
1371	0	0	5	3.62	0	0	133	96.38
1372	0	0	138	100	0	0	0	0
1373	0	0	138	100	0	0	0	0
1374	138	100	0	0	0	0	0	0
1375	0	0	0	0	0	0	138	100
1376	1	0.72	0	0	137	99.28	0	0
1377	0	0	0	0	138	100	0	0
1378	0	0	138	100	0	0	0	0
1379	0	0	0	0	0	0	138	100
1380	0	0	0	0	138	100	0	0
1381	0	0	138	100	0	0	0	0
1382	0	0	0	0	0	0	138	100
1383	120	86.96	16	11.59	2	1.45	0	0
1384	0	0	0	0	138	100	0	0
1385	0	0	0	0	138	100	0	0
1386	8	5.8	60	43.48	64	46.38	6	4.35
1387	0	0	0	0	0	0	138	100
1388	0	0	0	0	138	100	0	0
1389	0	0	1	0.72	0	0	137	99.28
1390	0	0	0	0	138	100	0	0
1391	0	0	138	100	0	0	0	0
1392	0	0	0	0	0	0	138	100
1393	0	0	0	0	138	100	0	0
1394	0	0	138	100	0	0	0	0
1395	0	0	138	100	0	0	0	0
1396	138	100	0	0	0	0	0	0
1397	138	100	0	0	0	0	0	0
1398	0	0	137	99.28	0	0	1	0.72
1399	0	0	0	0	0	0	138	100
1400	0	0	0	0	138	100	0	0
1401	0	0	0	0	138	100	0	0
1402	138	100	0	0	0	0	0	0
1403	0	0	0	0	0	0	138	100
1404	1	0.72	137	99.28	0	0	0	0
1405	0	0	138	100	0	0	0	0
1406	0	0	0	0	0	0	138	100
1407	12	8.7	0	0	126	91.3	0	0
1408	0	0	138	100	0	0	0	0
1409	0	0	0	0	138	100	0	0
1410	2	1.45	136	98.55	0	0	0	0
1411	0	0	0	0	138	100	0	0
1412	0	0	0	0	138	100	0	0
1413	4	2.9	0	0	134	97.1	0	0
1414	137	99.28	0	0	1	0.72	0	0
1415	0	0	138	100	0	0	0	0
1416	0	0	0	0	138	100	0	0
1417	0	0	0	0	0	0	138	100
1418	0	0	138	100	0	0	0	0
1419	0	0	138	100	0	0	0	0
1420	0	0	0	0	0	0	138	100
1421	0	0	0	0	0	0	138	100
1422	0	0	0	0	0	0	138	100
1423	0	0	0	0	138	100	0	0
1424	0	0	0	0	0	0	138	100
1425	0	0	120	86.96	0	0	18	13.04
1426	0	0	0	0	0	0	138	100
1427	138	100	0	0	0	0	0	0
1428	0	0	138	100	0	0	0	0
1429	0	0	0	0	138	100	0	0
1430	0	0	3	2.17	0	0	135	97.83
1431	0	0	138	100	0	0	0	0
1432	0	0	138	100	0	0	0	0
1433	0	0	138	100	0	0	0	0
1434	0	0	0	0	137	99.28	1	0.72
1435	0	0	0	0	0	0	138	100
1436	0	0	138	100	0	0	0	0
1437	4	2.9	0	0	134	97.1	0	0
1438	0	0	0	0	138	100	0	0
1439	2	1.45	136	98.55	0	0	0	0
1440	5	3.62	0	0	132	95.65	1	0.72
1441	0	0	138	100	0	0	0	0
1442	0	0	0	0	0	0	138	100
1443	0	0	0	0	138	100	0	0
1444	138	100	0	0	0	0	0	0
1445	138	100	0	0	0	0	0	0
1446	0	0	0	0	0	0	138	100
1447	0	0	138	100	0	0	0	0
1448	0	0	138	100	0	0	0	0
1449	3	2.17	126	91.3	0	0	9	6.52
1450	0	0	0	0	138	100	0	0
1451	0	0	138	100	0	0	0	0
1452	0	0	0	0	138	100	0	0
1453	0	0	0	0	138	100	0	0
1454	138	100	0	0	0	0	0	0
1455	0	0	138	100	0	0	0	0
1456	0	0	0	0	138	100	0	0
1457	138	100	0	0	0	0	0	0
1458	0	0	138	100	0	0	0	0
1459	0	0	138	100	0	0	0	0
1460	0	0	138	100	0	0	0	0
1461	16	11.59	7	5.07	104	75.36	11	7.97
1462	0	0	0	0	0	0	138	100
1463	0	0	138	100	0	0	0	0
1464	1	0.72	4	2.9	2	1.45	131	94.93
1465	1	0.72	137	99.28	0	0	0	0
1466	0	0	0	0	138	100	0	0
1467	0	0	1	0.72	137	99.28	0	0
1468	0	0	0	0	138	100	0	0
1469	0	0	0	0	138	100	0	0
1470	0	0	130	94.2	0	0	8	5.8
1471	0	0	138	100	0	0	0	0
1472	0	0	0	0	138	100	0	0
1473	0	0	19	13.77	1	0.72	118	85.51
1474	0	0	6	4.35	0	0	132	95.65
1475	0	0	0	0	0	0	138	100
1476	3	2.17	0	0	135	97.83	0	0
1477	1	0.72	0	0	137	99.28	0	0
1478	1	0.72	0	0	137	99.28	0	0
1479	77	55.8	10	7.25	33	23.91	18	13.04
1480	11	7.97	124	89.86	3	2.17	0	0
1481	0	0	0	0	0	0	138	100
1482	1	0.72	135	97.83	2	1.45	0	0
1483	0	0	0	0	0	0	138	100
1484	137	99.28	0	0	0	0	1	0.72
1485	0	0	123	89.13	0	0	15	10.87
1486	0	0	138	100	0	0	0	0
1487	1	0.72	0	0	137	99.28	0	0
1488	0	0	0	0	0	0	138	100
1489	0	0	138	100	0	0	0	0
1490	0	0	138	100	0	0	0	0
1491	0	0	134	97.1	0	0	4	2.9
1492	0	0	138	100	0	0	0	0
1493	0	0	0	0	0	0	138	100
1494	2	1.45	0	0	4	2.9	132	95.65
1495	0	0	138	100	0	0	0	0
1496	0	0	0	0	0	0	138	100
1497	0	0	2	1.45	7	5.07	129	93.48
1498	0	0	131	94.93	0	0	7	5.07
1499	59	42.75	1	0.72	76	55.07	2	1.45
1500	0	0	1	0.72	3	2.17	134	97.1
1501	0	0	137	99.28	0	0	1	0.72
1502	0	0	1	0.72	0	0	137	99.28
1503	3	2.17	0	0	135	97.83	0	0
1504	0	0	138	100	0	0	0	0
1505	0	0	138	100	0	0	0	0
1506	1	0.72	0	0	137	99.28	0	0
1507	0	0	0	0	0	0	138	100
1508	5	3.62	0	0	0	0	133	96.38
1509	0	0	138	100	0	0	0	0
1510	0	0	138	100	0	0	0	0
1511	2	1.45	0	0	136	98.55	0	0
1512	7	5.07	0	0	130	94.2	1	0.72
1513	0	0	138	100	0	0	0	0
1514	0	0	138	100	0	0	0	0
1515	3	2.17	0	0	135	97.83	0	0
1516	134	97.1	1	0.72	1	0.72	2	1.45
1517	0	0	138	100	0	0	0	0
1518	0	0	135	97.83	0	0	3	2.17
1519	138	100	0	0	0	0	0	0
1520	0	0	138	100	0	0	0	0
1521	3	2.17	0	0	135	97.83	0	0
1522	0	0	0	0	138	100	0	0
1523	0	0	0	0	138	100	0	0
1524	0	0	0	0	138	100	0	0
1525	0	0	138	100	0	0	0	0
1526	0	0	0	0	138	100	0	0
1527	4	2.9	134	97.1	0	0	0	0
1528	138	100	0	0	0	0	0	0
1529	0	0	138	100	0	0	0	0
1530	0	0	137	99.28	0	0	1	0.72
1531	0	0	0	0	0	0	138	100
1532	0	0	138	100	0	0	0	0
1533	0	0	0	0	0	0	138	100
1534	0	0	138	100	0	0	0	0
1535	0	0	0	0	0	0	138	100
1536	0	0	0	0	0	0	138	100
1537	0	0	0	0	0	0	138	100
1538	138	100	0	0	0	0	0	0
1539	0	0	138	100	0	0	0	0
1540	0	0	0	0	138	100	0	0
1541	0	0	138	100	0	0	0	0
1542	0	0	0	0	138	100	0	0
1543	0	0	0	0	138	100	0	0
1544	3	2.17	3	2.17	0	0	132	95.65
1545	0	0	138	100	0	0	0	0
1546	0	0	0	0	0	0	138	100
1547	0	0	138	100	0	0	0	0
1548	0	0	138	100	0	0	0	0
1549	0	0	138	100	0	0	0	0
1550	0	0	138	100	0	0	0	0
1551	0	0	0	0	138	100	0	0
1552	0	0	0	0	0	0	138	100
1553	0	0	136	98.55	0	0	2	1.45
1554	0	0	2	1.45	0	0	136	98.55
1555	1	0.72	0	0	137	99.28	0	0
1556	0	0	0	0	1	0.72	137	99.28
1557	0	0	0	0	138	100	0	0
1558	0	0	138	100	0	0	0	0
1559	0	0	138	100	0	0	0	0
1560	0	0	0	0	0	0	138	100
1561	0	0	0	0	0	0	138	100
1562	0	0	137	99.28	0	0	1	0.72
1563	3	2.17	2	1.45	0	0	133	96.38
1564	0	0	138	100	0	0	0	0
1565	135	97.83	0	0	3	2.17	0	0
1566	0	0	0	0	0	0	138	100
1567	0	0	138	100	0	0	0	0
1568	0	0	3	2.17	0	0	135	97.83
1569	0	0	0	0	138	100	0	0
1570	0	0	138	100	0	0	0	0
1571	0	0	138	100	0	0	0	0
1572	0	0	1	0.72	137	99.28	0	0
1573	0	0	0	0	138	100	0	0
1574	102	73.91	8	5.8	4	2.9	24	17.39
1575	0	0	138	100	0	0	0	0
1576	0	0	138	100	0	0	0	0
1577	0	0	0	0	138	100	0	0
1578	0	0	0	0	0	0	138	100
1579	0	0	0	0	138	100	0	0
1580	0	0	0	0	0	0	138	100
1581	1	0.72	1	0.72	136	98.55	0	0
1582	0	0	138	100	0	0	0	0
1583	138	100	0	0	0	0	0	0
1584	0	0	137	99.28	0	0	1	0.72
1585	0	0	1	0.72	0	0	137	99.28
1586	0	0	0	0	0	0	138	100
1587	0	0	138	100	0	0	0	0
1588	0	0	0	0	138	100	0	0
1589	0	0	138	100	0	0	0	0
1590	0	0	2	1.45	0	0	136	98.55
1591	0	0	0	0	0	0	138	100
1592	0	0	138	100	0	0	0	0
1593	137	99.28	0	0	1	0.72	0	0
1594	0	0	138	100	0	0	0	0
1595	0	0	138	100	0	0	0	0
1596	0	0	0	0	0	0	138	100
1597	0	0	136	98.55	0	0	2	1.45
1598	0	0	0	0	0	0	138	100
1599	0	0	0	0	138	100	0	0
1600	0	0	138	100	0	0	0	0
1601	138	100	0	0	0	0	0	0
1602	0	0	138	100	0	0	0	0
1603	0	0	0	0	138	100	0	0
1604	0	0	2	1.45	0	0	136	98.55
1605	0	0	135	97.83	0	0	3	2.17
1606	0	0	0	0	138	100	0	0
1607	0	0	138	100	0	0	0	0
1608	138	100	0	0	0	0	0	0
1609	0	0	0	0	0	0	138	100
1610	0	0	0	0	138	100	0	0
1611	0	0	0	0	138	100	0	0
1612	135	97.83	3	2.17	0	0	0	0
1613	34	24.64	0	0	104	75.36	0	0
1614	138	100	0	0	0	0	0	0
1615	0	0	138	100	0	0	0	0
1616	0	0	138	100	0	0	0	0
1617	137	99.28	0	0	1	0.72	0	0
1618	0	0	138	100	0	0	0	0
1619	0	0	138	100	0	0	0	0
1620	3	2.17	0	0	135	97.83	0	0
1621	0	0	0	0	0	0	138	100
1622	0	0	0	0	138	100	0	0
1623	138	100	0	0	0	0	0	0
1624	136	98.55	1	0.72	1	0.72	0	0
1625	0	0	138	100	0	0	0	0
1626	1	0.72	0	0	137	99.28	0	0
1627	0	0	136	98.55	0	0	2	1.45
1628	0	0	138	100	0	0	0	0
1629	1	0.72	130	94.2	0	0	7	5.07
1630	91	65.94	0	0	45	32.61	2	1.45
1631	10	7.25	125	90.58	0	0	3	2.17
1632	0	0	138	100	0	0	0	0
1633	122	88.41	0	0	1	0.72	15	10.87
1634	1	0.72	0	0	137	99.28	0	0
1635	3	2.17	0	0	135	97.83	0	0
1636	1	0.72	3	2.17	0	0	134	97.1
1637	6	4.35	120	86.96	12	8.7	0	0
1638	0	0	1	0.72	0	0	137	99.28
1639	0	0	0	0	0	0	138	100
1640	0	0	0	0	138	100	0	0
1641	0	0	138	100	0	0	0	0
1642	0	0	138	100	0	0	0	0
1643	1	0.72	128	92.75	0	0	9	6.52
1644	137	99.28	1	0.72	0	0	0	0
1645	138	100	0	0	0	0	0	0
1646	0	0	0	0	138	100	0	0
1647	0	0	0	0	138	100	0	0
1648	0	0	0	0	0	0	138	100
1649	2	1.45	126	91.3	10	7.25	0	0
1650	0	0	0	0	0	0	138	100
1651	0	0	0	0	0	0	138	100
1652	126	91.3	0	0	12	8.7	0	0
1653	0	0	129	93.48	0	0	9	6.52
1654	138	100	0	0	0	0	0	0
1655	0	0	0	0	0	0	138	100
1656	137	99.28	0	0	0	0	1	0.72
1657	138	100	0	0	0	0	0	0
1658	4	2.9	2	1.45	132	95.65	0	0
1659	135	97.83	3	2.17	0	0	0	0
1660	0	0	0	0	138	100	0	0
1661	1	0.72	0	0	137	99.28	0	0
1662	138	100	0	0	0	0	0	0
1663	0	0	138	100	0	0	0	0
1664	0	0	0	0	0	0	138	100
1665	0	0	138	100	0	0	0	0
1666	0	0	0	0	0	0	138	100
1667	0	0	0	0	0	0	138	100
1668	0	0	0	0	138	100	0	0
1669	0	0	0	0	138	100	0	0
1670	138	100	0	0	0	0	0	0
1671	0	0	138	100	0	0	0	0
1672	0	0	0	0	0	0	138	100
1673	0	0	131	94.93	0	0	7	5.07
1674	0	0	3	2.17	13	9.42	122	88.41
1675	0	0	138	100	0	0	0	0
1676	126	91.3	3	2.17	8	5.8	1	0.72
1677	2	1.45	0	0	136	98.55	0	0
1678	0	0	138	100	0	0	0	0
1679	117	84.78	0	0	21	15.22	0	0
1680	137	99.28	0	0	1	0.72	0	0
1681	0	0	0	0	0	0	138	100
1682	0	0	0	0	138	100	0	0
1683	0	0	0	0	0	0	138	100
1684	0	0	138	100	0	0	0	0
1685	138	100	0	0	0	0	0	0
1686	138	100	0	0	0	0	0	0
1687	0	0	138	100	0	0	0	0
1688	1	0.72	0	0	137	99.28	0	0
1689	138	100	0	0	0	0	0	0
1690	0	0	138	100	0	0	0	0
1691	0	0	138	100	0	0	0	0
1692	0	0	0	0	138	100	0	0
1693	138	100	0	0	0	0	0	0
1694	0	0	138	100	0	0	0	0
1695	0	0	138	100	0	0	0	0
1696	0	0	0	0	0	0	138	100
1697	0	0	2	1.45	0	0	136	98.55
1698	0	0	0	0	138	100	0	0
1699	138	100	0	0	0	0	0	0
1700	0	0	0	0	138	100	0	0
1701	0	0	0	0	138	100	0	0
1702	0	0	138	100	0	0	0	0
1703	131	94.93	0	0	7	5.07	0	0
1704	0	0	0	0	0	0	138	100
1705	138	100	0	0	0	0	0	0
1706	0	0	137	99.28	0	0	1	0.72
1707	0	0	0	0	0	0	138	100
1708	0	0	0	0	0	0	138	100
1709	0	0	138	100	0	0	0	0
1710	138	100	0	0	0	0	0	0
1711	138	100	0	0	0	0	0	0
1712	138	100	0	0	0	0	0	0
1713	0	0	0	0	138	100	0	0
1714	138	100	0	0	0	0	0	0
1715	0	0	138	100	0	0	0	0
1716	0	0	1	0.72	0	0	137	99.28
1717	0	0	0	0	138	100	0	0
1718	0	0	0	0	0	0	138	100
1719	0	0	0	0	93	67.39	45	32.61
1720	0	0	0	0	0	0	138	100
1721	38	27.54	0	0	100	72.46	0	0
1722	0	0	0	0	0	0	137	99.28
1723	0	0	0	0	0	0	138	100
1724	0	0	3	2.17	0	0	135	97.83
1725	138	100	0	0	0	0	0	0
1726	133	96.38	5	3.62	0	0	0	0
1727	92	66.67	0	0	44	31.88	2	1.45
1728	2	1.45	0	0	135	97.83	1	0.72
1729	138	100	0	0	0	0	0	0
1730	0	0	136	98.55	2	1.45	0	0
1731	0	0	0	0	0	0	138	100
1732	0	0	0	0	138	100	0	0
1733	0	0	0	0	138	100	0	0
1734	0	0	0	0	138	100	0	0
1735	138	100	0	0	0	0	0	0
1736	0	0	0	0	138	100	0	0
1737	0	0	0	0	138	100	0	0
1738	138	100	0	0	0	0	0	0
1739	0	0	1	0.72	137	99.28	0	0
1740	1	0.72	0	0	0	0	137	99.28
1741	0	0	3	2.17	0	0	135	97.83
1742	10	7.25	0	0	128	92.75	0	0
1743	0	0	0	0	137	99.28	0	0
1744	0	0	0	0	137	99.28	0	0
1745	0	0	0	0	137	99.28	0	0
1746	1	0.72	0	0	136	98.55	0	0
1747	136	98.55	0	0	1	0.72	0	0
1748	1	0.72	0	0	137	99.28	0	0
1749	0	0	0	0	137	99.28	0	0
1750	137	99.28	0	0	0	0	0	0
1751	0	0	0	0	137	99.28	0	0
1752	131	94.93	1	0.72	0	0	4	2.9
1753	0	0	26	18.84	2	1.45	108	78.26
1754	0	0	0	0	0	0	135	97.83
1755	132	95.65	2	1.45	0	0	0	0
1756	0	0	0	0	133	96.38	0	0
1757	13	9.42	0	0	120	86.96	0	0
1758	1	0.72	9	6.52	0	0	123	89.13
1759	0	0	0	0	0	0	133	96.38
1760	126	91.3	0	0	7	5.07	0	0
1761	131	94.93	1	0.72	1	0.72	0	0
1762	73	52.9	0	0	0	0	60	43.48
1763	0	0	0	0	133	96.38	0	0
1764	65	47.1	0	0	70	50.72	0	0
1765	1	0.72	1	0.72	0	0	133	96.38
1766	0	0	128	92.75	1	0.72	7	5.07
1767	0	0	0	0	1	0.72	135	97.83
1768	5	3.62	1	0.72	0	0	129	93.48
1769	0	0	0	0	0	0	136	98.55
1770	0	0	0	0	136	98.55	0	0
1771	1	0.72	0	0	0	0	134	97.1
1772	137	99.28	0	0	0	0	0	0
1773	0	0	137	99.28	0	0	0	0
1774	0	0	0	0	0	0	138	100
1775	108	78.26	1	0.72	27	19.57	2	1.45
1776	0	0	0	0	138	100	0	0
1777	0	0	0	0	138	100	0	0
1778	138	100	0	0	0	0	0	0
1779	0	0	0	0	137	99.28	0	0
1780	0	0	0	0	137	99.28	0	0
1781	0	0	137	99.28	0	0	0	0
1782	0	0	0	0	0	0	137	99.28
1783	0	0	0	0	137	99.28	0	0
1784	0	0	0	0	0	0	137	99.28
1785	135	97.83	2	1.45	0	0	0	0
1786	1	0.72	0	0	136	98.55	0	0
1787	0	0	0	0	137	99.28	0	0
1788	0	0	137	99.28	0	0	0	0
1789	137	99.28	0	0	0	0	0	0
1790	0	0	0	0	0	0	137	99.28
1791	137	99.28	0	0	0	0	0	0
1792	137	99.28	0	0	0	0	0	0
1793	137	99.28	0	0	0	0	0	0
1794	5	3.62	0	0	0	0	132	95.65
1795	0	0	0	0	0	0	137	99.28
1796	0	0	0	0	137	99.28	0	0
1797	0	0	0	0	137	99.28	0	0
1798	0	0	0	0	0	0	137	99.28
1799	0	0	137	99.28	0	0	0	0
1800	0	0	5	3.62	0	0	133	96.38
1801	0	0	0	0	138	100	0	0
1802	0	0	5	3.62	0	0	133	96.38
1803	0	0	2	1.45	4	2.9	132	95.65
1804	0	0	137	99.28	0	0	1	0.72
1805	138	100	0	0	0	0	0	0
1806	0	0	138	100	0	0	0	0
1807	0	0	138	100	0	0	0	0
1808	138	100	0	0	0	0	0	0
1809	0	0	0	0	138	100	0	0
1810	0	0	138	100	0	0	0	0
1811	138	100	0	0	0	0	0	0
1812	0	0	138	100	0	0	0	0
1813	0	0	138	100	0	0	0	0
1814	137	99.28	1	0.72	0	0	0	0
1815	0	0	0	0	1	0.72	137	99.28
1816	0	0	0	0	134	97.1	4	2.9
1817	0	0	138	100	0	0	0	0
1818	134	97.1	0	0	0	0	4	2.9
1819	133	96.38	0	0	0	0	5	3.62
1820	0	0	138	100	0	0	0	0
1821	0	0	0	0	0	0	138	100
1822	0	0	0	0	0	0	138	100
1823	0	0	0	0	0	0	138	100
1824	0	0	0	0	0	0	138	100
1825	1	0.72	0	0	0	0	137	99.28
1826	0	0	136	98.55	0	0	0	0
1827	136	98.55	0	0	0	0	0	0
1828	0	0	138	100	0	0	0	0
1829	0	0	138	100	0	0	0	0
1830	0	0	0	0	0	0	138	100
1831	0	0	138	100	0	0	0	0
1832	0	0	0	0	0	0	138	100
1833	0	0	0	0	138	100	0	0
1834	0	0	138	100	0	0	0	0
1835	0	0	137	99.28	1	0.72	0	0
1836	0	0	0	0	0	0	138	100
1837	138	100	0	0	0	0	0	0
1838	138	100	0	0	0	0	0	0
1839	0	0	0	0	0	0	138	100
1840	0	0	138	100	0	0	0	0
1841	138	100	0	0	0	0	0	0
1842	0	0	0	0	0	0	138	100
1843	0	0	138	100	0	0	0	0
1844	0	0	0	0	0	0	138	100
1845	0	0	138	100	0	0	0	0
1846	129	93.48	1	0.72	0	0	8	5.8
1847	0	0	0	0	0	0	138	100
1848	0	0	0	0	138	100	0	0
1849	0	0	0	0	0	0	138	100
1850	0	0	0	0	1	0.72	137	99.28
1851	0	0	138	100	0	0	0	0
1852	138	100	0	0	0	0	0	0
1853	0	0	0	0	0	0	138	100
1854	0	0	0	0	138	100	0	0
1855	0	0	0	0	0	0	138	100
1856	0	0	134	97.1	0	0	4	2.9
1857	0	0	136	98.55	0	0	2	1.45
1858	0	0	21	15.22	0	0	117	84.78
1859	138	100	0	0	0	0	0	0
1860	0	0	138	100	0	0	0	0
1861	0	0	0	0	0	0	138	100
1862	0	0	0	0	136	98.55	0	0
1863	0	0	0	0	0	0	138	100
1864	0	0	0	0	1	0.72	137	99.28
1865	0	0	138	100	0	0	0	0
1866	137	99.28	0	0	0	0	1	0.72
1867	137	99.28	1	0.72	0	0	0	0
1868	0	0	0	0	138	100	0	0
1869	0	0	138	100	0	0	0	0
1870	0	0	138	100	0	0	0	0
1871	0	0	0	0	0	0	138	100
1872	0	0	138	100	0	0	0	0
1873	0	0	137	99.28	0	0	1	0.72
1874	137	99.28	1	0.72	0	0	0	0
1875	137	99.28	1	0.72	0	0	0	0
1876	0	0	0	0	138	100	0	0
1877	0	0	137	99.28	0	0	1	0.72
1878	0	0	0	0	0	0	137	99.28
1879	0	0	0	0	138	100	0	0
1880	0	0	0	0	0	0	138	100
1881	0	0	0	0	138	100	0	0
1882	0	0	138	100	0	0	0	0
1883	0	0	138	100	0	0	0	0
1884	0	0	0	0	0	0	138	100
1885	0	0	0	0	0	0	138	100
1886	0	0	0	0	138	100	0	0
1887	1	0.72	0	0	137	99.28	0	0
1888	0	0	0	0	138	100	0	0
1889	0	0	0	0	0	0	138	100
1890	0	0	0	0	138	100	0	0
1891	0	0	0	0	138	100	0	0
1892	0	0	137	99.28	1	0.72	0	0
1893	0	0	0	0	0	0	138	100
1894	0	0	0	0	0	0	138	100
1895	0	0	0	0	0	0	138	100
1896	17	12.32	0	0	121	87.68	0	0
1897	1	0.72	0	0	137	99.28	0	0
1898	3	2.17	0	0	135	97.83	0	0
1899	10	7.25	0	0	128	92.75	0	0
1900	0	0	138	100	0	0	0	0
1901	138	100	0	0	0	0	0	0
1902	0	0	0	0	0	0	138	100
1903	0	0	0	0	138	100	0	0
1904	0	0	0	0	138	100	0	0
1905	138	100	0	0	0	0	0	0
1906	0	0	138	100	0	0	0	0
1907	138	100	0	0	0	0	0	0
1908	0	0	0	0	0	0	138	100
1909	0	0	2	1.45	0	0	136	98.55
1910	0	0	0	0	138	100	0	0
1911	138	100	0	0	0	0	0	0
1912	0	0	138	100	0	0	0	0
1913	10	7.25	127	92.03	0	0	1	0.72
1914	9	6.52	129	93.48	0	0	0	0
1915	12	8.7	14	10.14	101	73.19	11	7.97
1916	0	0	0	0	0	0	138	100
1917	138	100	0	0	0	0	0	0
1918	0	0	0	0	0	0	138	100
1919	137	99.28	0	0	1	0.72	0	0
1920	137	99.28	0	0	0	0	1	0.72
1921	138	100	0	0	0	0	0	0
1922	0	0	0	0	138	100	0	0
1923	138	100	0	0	0	0	0	0
1924	138	100	0	0	0	0	0	0
1925	0	0	0	0	0	0	138	100
1926	0	0	0	0	0	0	138	100
1927	0	0	0	0	0	0	138	100
1928	0	0	0	0	138	100	0	0
1929	0	0	0	0	138	100	0	0
1930	138	100	0	0	0	0	0	0
1931	0	0	0	0	138	100	0	0
1932	0	0	138	100	0	0	0	0
1933	1	0.72	4	2.9	0	0	133	96.38
1934	1	0.72	0	0	0	0	137	99.28
1935	0	0	138	100	0	0	0	0
1936	1	0.72	2	1.45	0	0	135	97.83
1937	1	0.72	0	0	135	97.83	2	1.45
1938	0	0	6	4.35	0	0	132	95.65
1939	1	0.72	0	0	137	99.28	0	0
1940	0	0	0	0	138	100	0	0
1941	137	99.28	1	0.72	0	0	0	0
1942	1	0.72	0	0	137	99.28	0	0
1943	1	0.72	0	0	0	0	137	99.28
1944	0	0	0	0	0	0	138	100
1945	138	100	0	0	0	0	0	0
1946	0	0	138	100	0	0	0	0
1947	0	0	0	0	0	0	138	100
1948	0	0	138	100	0	0	0	0
1949	0	0	0	0	0	0	138	100
1950	0	0	138	100	0	0	0	0
1951	2	1.45	0	0	6	4.35	130	94.2
1952	0	0	0	0	0	0	138	100
1953	0	0	0	0	0	0	138	100
1954	0	0	0	0	0	0	138	100
1955	0	0	0	0	0	0	138	100
1956	0	0	0	0	0	0	138	100
1957	1	0.72	0	0	137	99.28	0	0
1958	0	0	138	100	0	0	0	0
1959	0	0	138	100	0	0	0	0
1960	0	0	0	0	0	0	138	100
1961	1	0.72	0	0	4	2.9	133	96.38
1962	0	0	136	98.55	1	0.72	1	0.72
1963	0	0	5	3.62	5	3.62	128	92.75
1964	0	0	0	0	138	100	0	0
1965	137	99.28	1	0.72	0	0	0	0
1966	0	0	127	92.03	0	0	11	7.97
1967	1	0.72	0	0	0	0	137	99.28
1968	0	0	0	0	0	0	138	100
1969	0	0	121	87.68	0	0	17	12.32
1970	0	0	0	0	0	0	138	100
1971	0	0	0	0	0	0	138	100
1972	0	0	1	0.72	0	0	137	99.28
1973	0	0	138	100	0	0	0	0
1974	0	0	137	99.28	0	0	1	0.72
1975	9	6.52	0	0	6	4.35	123	89.13
1976	2	1.45	0	0	4	2.9	132	95.65
1977	2	1.45	136	98.55	0	0	0	0
1978	1	0.72	11	7.97	1	0.72	125	90.58
1979	129	93.48	0	0	9	6.52	0	0
1980	0	0	0	0	0	0	138	100
1981	0	0	0	0	0	0	138	100
1982	0	0	138	100	0	0	0	0
1983	1	0.72	0	0	136	98.55	1	0.72
1984	93	67.39	2	1.45	15	10.87	28	20.29
1985	0	0	0	0	138	100	0	0
1986	138	100	0	0	0	0	0	0
1987	0	0	3	2.17	0	0	135	97.83
1988	0	0	138	100	0	0	0	0
1989	0	0	0	0	0	0	138	100
1990	0	0	128	92.75	0	0	10	7.25
1991	0	0	137	99.28	1	0.72	0	0
1992	0	0	1	0.72	0	0	137	99.28
1993	0	0	138	100	0	0	0	0
1994	1	0.72	0	0	137	99.28	0	0
1995	138	100	0	0	0	0	0	0
1996	0	0	136	98.55	0	0	2	1.45
1997	138	100	0	0	0	0	0	0
[truncated: 1,218 more rows]
